# Supplementary material for: Systematic Study of Heteroarene Stacking Using a Congeneric Set of Molecular Glues for Procaspase-6
Source: J Med Chem. 2023 Jul 5;66(14):9784–96. doi: 10.1021/acs.jmedchem.3c00590 (PMC10388292; doi:10.1021/acs.jmedchem.3c00590)
Supplement: Supplementary file 2 — jm3c00590_si_001.xlsx [file jm3c00590_si_001.xlsx]

## Sheet: vortex_sheet
compound number	ring size	heteroatom count	Kd Average	SD	dG	E_int	SMILES	comment
1	6	2	0.266	0.0295127	-8.96465	-22.2564	Oc1cc(ccc1CNc1ncccc1-c1ncccn1)F
2	6	2	0.472667	0.0499032	-8.62424	-22.5409	Oc1cc(ccc1CNc1ncccc1-c1cccnn1)F
3	6	2	0.845667	0.126753	-8.27978	-22.4318	Oc1cc(ccc1CNc1ncccc1-c1ccncn1)F
4	6	2	0.179333	0.0152753	-9.1981	-22.3332	Oc1cc(ccc1CNc1ncccc1-c1cnccn1)F
5	6	1	95.2667	6.376	-5.48239	-21.9842	Oc1cc(ccc1CNc1ncccc1-c1ccccn1)F
6	6	2	0.617333	0.0794754	-8.46613	-23.6148	OC1=C(CNC2=NC=CC=C2C3=NC=C(C)C=N3)C=CC(F)=C1
7	5	2	1.15333	0.135031	-8.09605	-21.075	Oc1cc(ccc1CNc1ncccc1-c1ncc[nH]1)F
8	5	2	4.01	1.56815	-7.35818	-21.3149	Oc1cc(ccc1CNc1ncccc1-c1c[nH]cn1)F
9	5	2	12.7667	0.92376	-6.67247	-20.3729	Oc1cc(ccc1CNc1ncccc1-c1cc[nH]n1)F
10	5	2	1.19333	0.0737111	-8.07586	-22.0105	Oc1cc(ccc1CNc1ncccc1-c1cocn1)F
11	5	2	980		-4.10222	-20.5583	Oc1cc(ccc1CNc1ncccc1-c1ccon1)F	estimate
12	5	2	182		-5.0991	-19.1017	OC1=C(CNC2=NC=CC=C2C3=CC=NN3C)C=CC(F)=C1	estimate
13	5	2	106.467	52.6218	-5.41658	-19.387	Oc1cc(ccc1CNc1ncccc1-c1cncs1)F
14	5	2	5.08333	0.4769	-7.21775	-20.9536	Oc1cc(ccc1CNc1ncccc1-c1cscn1)F
15	5	2	9.78667	2.63299	-6.82987	-21.587	OC1=C(CNC2=NC=CC=C2C3=NN(C)C=C3)C=CC(F)=C1
16	5	2	55.1	19.6639	-5.8066	-20.032	Oc1cc(ccc1CNc1ncccc1-c1ccns1)F
17	5	2	13.3333	2.53837	-6.64676	-20.8901	Oc1cc(ccc1CNc1ncccc1-c1nccs1)F
18	5	2	0.759667	0.191103	-8.34328	-22.7994	OC1=C(CNC2=NC=CC=C2C3=CN(C)C=N3)C=CC(F)=C1
19	5	2	21.1667	1.19304	-6.3731	-21.182	Oc1cc(ccc1CNc1ncccc1-c1ccsn1)F
20	5	3	0.220333	0.0412351	-9.07618	-20.5376	Oc1cc(ccc1CNc1ncccc1-c1nc[nH]n1)F
21	5	3	1.16267	0.803234	-8.09128	-20.9027	Oc1cc(ccc1CNc1ncccc1-c1ncon1)F
22	5	3	1.36333	0.291433	-7.997	-20.6623	Oc1cc(ccc1CNc1ncccc1-c1c[nH]nn1)F
23	5	4	2.13	0.112694	-7.7328	-21.0287	Oc1cc(ccc1CNc1ncccc1-c1nnn[nH]1)F
24	5	3	0.31	0.0515073	-8.87401	-22.5593	OC1=C(CNC2=NC=CC=C2C3=CN(C)N=N3)C=CC(F)=C1
25	6	3	0.0802333	0.0123864	-9.67435	-22.2808	Oc1cc(ccc1CNc1ncccc1-c1nccnn1)F
26	5	1	1100		-4.03383	-18.7805	Oc1cc(ccc1CNc1ncccc1-c1cccs1)F	estimate
27	5	1	46.1333	10.845	-5.91177	-21.3823	Oc1cc(ccc1CNc1ncccc1-c1ccco1)F
28	9	2	0.971	0.219438	-8.19795	-24.7336	OC1=C(CNC2=NC=CC=C2C3=CN4C(C=CC=C4)=N3)C=CC(F)=C1
29	9	2	9.24	3.02	-6.86391	-23.8711	FC1=CC(O)=C(CNC2=NC=CC=C2C3=NC(C=CC=C4)=C4S3)C=C1
30	9	2	4.79333	1.18323	-7.25253	-23.7364	FC1=CC(O)=C(CNC2=NC=CC=C2C3=NC(C=CC=C4)=C4N3)C=C1
