# Supplementary material for: Systematic Study of Heteroarene Stacking Using a Congeneric Set of Molecular Glues for Procaspase-6
Source: J Med Chem. 2023 Jul 5;66(14):9784–96. doi: 10.1021/acs.jmedchem.3c00590 (PMC10388292; doi:10.1021/acs.jmedchem.3c00590)
Supplement: Supplementary file 3 — jm3c00590_si_002.xlsx [file jm3c00590_si_002.xlsx]

## Sheet: Sheet1
		Compound 1		Compound 6		Compound 15		Compound 28			compound 12
	Compound conc (μM)	ave	stdev	ave	stdev	ave	stdev	ave	stdev		Compound conc (μM)	ave	stdev
	0.01	16535.8	783.457	16535.8	783.457	16535.8	783.457	16535.8	783.457		0.1	16535.8	783
	0.0152416	16626.7	1055.53	17969	986.029	17066.3	671.566	17616.3	1030.67		0.457247	18032	2200.42
	0.0457247	17009.3	860.323	17393	1184.17	17435.3	752.567	17011	914.141		1.37174	16883	513.351
	0.137174	13677.5	1286.23	16589	602.386	17592.7	778.577	17765	788.129		4.11523	17517.1	1106.41
	0.411523	8756	414.599	12400	565.533	15346	919.114	14338.3	477.063		12.3457	16551.7	88.7031
	1.23457	4220.33	189.093	6804	156.271	13077.7	289.545	11072.3	195.103		37.037	15097.5	631.657
	3.7037	1417.67	49.085	2589.33	238.919	8510	407.832	5387.67	567.146		111.111	11053.3	736.842
	11.1111	389	26.8701	513	47.8435	2963.67	181.019	889	43.2666		333.333	5973.84	150.389
	33.3333	525.333	50.1431	324	23.3345	1141	238.403	352	22.1133		1000	3066.96	197.49
	100	401.333	43.6616	264	15.7162	338.333	27.5379	260.667	24.5832		3000	1860.61	223.827
	IC50 (uM)	0.431		0.835		3.37		1.87			157
	stdev	0.034		0.074		0.38		0.24			18
