# Supplementary material for: Systematic Study of Heteroarene Stacking Using a Congeneric Set of Molecular Glues for Procaspase-6
Source: J Med Chem. 2023 Jul 5;66(14):9784–96. doi: 10.1021/acs.jmedchem.3c00590 (PMC10388292; doi:10.1021/acs.jmedchem.3c00590)
Supplement: Supplementary file 4 — jm3c00590_si_004.csv [file jm3c00590_si_004.csv]

compound number	SMILES	Kd Average	SD	dG	E_int	QRET IC50 Average	SD
1	Oc1cc(ccc1CNc1ncccc1-c1ncccn1)F	0.266	0.030	-8.965	-22.256	0.431	0.034
2	Oc1cc(ccc1CNc1ncccc1-c1cccnn1)F	0.473	0.050	-8.624	-22.541
3	Oc1cc(ccc1CNc1ncccc1-c1ccncn1)F	0.846	0.127	-8.280	-22.432
4	Oc1cc(ccc1CNc1ncccc1-c1cnccn1)F	0.179	0.015	-9.198	-22.333
5	Oc1cc(ccc1CNc1ncccc1-c1ccccn1)F	95.267	6.376	-5.482	-21.984
6	OC1=C(CNC2=NC=CC=C2C3=NC=C(C)C=N3)C=CC(F)=C1	0.617	0.079	-8.466	-23.615	0.835	0.074
7	Oc1cc(ccc1CNc1ncccc1-c1ncc[nH]1)F	1.153	0.135	-8.096	-21.075
8	Oc1cc(ccc1CNc1ncccc1-c1c[nH]cn1)F	4.010	1.568	-7.358	-21.315
9	Oc1cc(ccc1CNc1ncccc1-c1cc[nH]n1)F	12.767	0.924	-6.672	-20.373
10	Oc1cc(ccc1CNc1ncccc1-c1cocn1)F	1.193	0.074	-8.076	-22.010
11	Oc1cc(ccc1CNc1ncccc1-c1ccon1)F	980.000		-4.102	-20.558
12	OC1=C(CNC2=NC=CC=C2C3=CC=NN3C)C=CC(F)=C1	182.000		-5.099	-19.102	157	18.000
13	Oc1cc(ccc1CNc1ncccc1-c1cncs1)F	106.467	52.622	-5.417	-19.387
14	Oc1cc(ccc1CNc1ncccc1-c1cscn1)F	5.083	0.477	-7.218	-20.954
15	OC1=C(CNC2=NC=CC=C2C3=NN(C)C=C3)C=CC(F)=C1	9.787	2.633	-6.830	-21.587	3.37	0.38
16	Oc1cc(ccc1CNc1ncccc1-c1ccns1)F	55.100	19.664	-5.807	-20.032
17	Oc1cc(ccc1CNc1ncccc1-c1nccs1)F	13.333	2.538	-6.647	-20.890
18	OC1=C(CNC2=NC=CC=C2C3=CN(C)C=N3)C=CC(F)=C1	0.760	0.191	-8.343	-22.799
19	Oc1cc(ccc1CNc1ncccc1-c1ccsn1)F	21.167	1.193	-6.373	-21.182
20	Oc1cc(ccc1CNc1ncccc1-c1nc[nH]n1)F	0.220	0.041	-9.076	-20.538
21	Oc1cc(ccc1CNc1ncccc1-c1ncon1)F	1.163	0.803	-8.091	-20.903
22	Oc1cc(ccc1CNc1ncccc1-c1c[nH]nn1)F	1.363	0.291	-7.997	-20.662
23	Oc1cc(ccc1CNc1ncccc1-c1nnn[nH]1)F	2.130	0.113	-7.733	-21.029
24	OC1=C(CNC2=NC=CC=C2C3=CN(C)N=N3)C=CC(F)=C1	0.310	0.052	-8.874	-22.559
25	Oc1cc(ccc1CNc1ncccc1-c1nccnn1)F	0.080	0.012	-9.674	-22.281
26	Oc1cc(ccc1CNc1ncccc1-c1cccs1)F	1100.000		-4.034	-18.780
27	Oc1cc(ccc1CNc1ncccc1-c1ccco1)F	46.133	10.845	-5.912	-21.382
28	OC1=C(CNC2=NC=CC=C2C3=CN4C(C=CC=C4)=N3)C=CC(F)=C1	0.971	0.219	-8.198	-24.734	1.87	0.24
29	FC1=CC(O)=C(CNC2=NC=CC=C2C3=NC(C=CC=C4)=C4S3)C=C1	9.240	3.020	-6.864	-23.871
30	FC1=CC(O)=C(CNC2=NC=CC=C2C3=NC(C=CC=C4)=C4N3)C=C1	4.793	1.183	-7.253	-23.736
