# Supplementary material for: Systematic Study of Heteroarene Stacking Using a Congeneric Set of Molecular Glues for Procaspase-6
Source: J Med Chem. 2023 Jul 5;66(14):9784–96. doi: 10.1021/acs.jmedchem.3c00590 (PMC10388292; doi:10.1021/acs.jmedchem.3c00590)
Supplement: Supplementary file 5 — jm3c00590_si_005.txt [file jm3c00590_si_005.txt]

#wb97xd/def2svp opt scrf=(solvent=water,smd)

optimization of inhibitor 1 with 2 carbons in each amino acid plus O of substrate frozen

0 1
C -1        4.4744550       -4.1357560        0.1502440
C -1        3.6182420       -3.0654560       -0.5298000
C -1       -3.5172860       -0.7166260        2.6937400
C -1       -2.1011680       -0.1833130        2.9036000
O -1       -3.5422830       -2.7761900       -0.2917860
C           4.2335570       -1.6884120       -0.6326520
C           5.1639780       -1.2004310        0.2929140
C           3.8505580       -0.8330410       -1.6745110
C           5.6825120        0.0905970        0.1948640
C           4.3621000        0.4557120       -1.7904280
C           5.2758850        0.9284010       -0.8448680
O           5.7746250        2.1933840       -0.8896750
C          -1.7652620        1.0514880        2.0944950
C          -2.4206650        1.3632870        0.8966860
C          -0.7542150        1.9217100        2.5203870
C          -2.0682820        2.4790970        0.1400170
C          -0.3941830        3.0451740        1.7804720
C          -1.0430240        3.3205310        0.5744370
O          -0.7022740        4.3802460       -0.2095910
C          -3.1860320       -0.8932460       -1.7759870
C           1.2093510       -1.4512790        1.6448910
C          -3.7104300        0.2957470       -2.2927520
C          -0.2893160       -1.3463330       -0.2403720
N          -0.8916510       -2.4780140        0.1793090
C          -0.4458170       -3.1095990        1.2674480
C           0.6226400       -2.6590210        2.0240070
C           0.7741130       -0.7531180        0.5233460
N          -0.7102710       -0.8184320       -1.4059180
C          -1.8030400       -1.3450490       -2.1977850
C          -4.9738690        0.7669960       -1.9465810
C          -5.7247120       -0.0011100       -1.0655770
C          -5.2551120       -1.1864370       -0.5256770
C          -3.9712970       -1.6329720       -0.8674860
F          -6.9494410        0.4187040       -0.7187480
C           1.3981500        0.5547150        0.2003440
N           1.0324850        1.1940950       -0.9185980
C           1.5773680        2.3852630       -1.1669410
C           2.5039330        2.9617520       -0.3138350
C           2.8403640        2.2133280        0.8112450
N           2.2957970        1.0328870        1.0728100
H           2.6553040       -2.9865720        0.0039350
H           3.3595590       -3.4017410       -1.5466670
H           5.4956920       -1.8327160        1.1197650
H           3.1238170       -1.1819580       -2.4138020
H           6.3980920        0.4638320        0.9307530
H           4.0426990        1.1093130       -2.6065360
H           5.3747240        2.6682210       -1.6299130
H           4.6457570       -3.9100180        1.2138590
H          -1.3748290       -0.9775190        2.6670730
H          -1.9462150        0.0490970        3.9694900
H          -3.2220360        0.7202400        0.5276160
H          -0.2251550        1.7127730        3.4546580
H          -2.5767950        2.6953500       -0.8024490
H           0.4054350        3.7059410        2.1260050
H           0.0805010        4.8120540        0.1570220
H          -3.6418160       -1.1471470        1.6918670
H           2.0258580       -1.0278190        2.2297920
H          -3.1030410        0.8727000       -2.9952790
H          -0.9889090       -4.0174110        1.5483470
H           0.9631580       -3.2101150        2.9001270
H          -0.2997950        0.0887170       -1.6341180
H          -1.6318930       -1.0139750       -3.2304620
H          -1.7480260       -2.4426600       -2.2030230
H          -5.3772030        1.6957840       -2.3516000
H          -5.8656270       -1.7575940        0.1750040
H          -2.5432140       -2.7661820       -0.2168190
H           1.2586060        2.8908830       -2.0827820
H           2.9531620        3.9331910       -0.5169650
H           3.5797710        2.5867610        1.5268650
H          -3.7361290       -1.5168290        3.4167730
H          -4.2722680        0.0743800        2.8242970
H           3.9721150       -5.1131090        0.1005140
H           5.4576240       -4.2330800       -0.3367230
